# Supplementary material for: Effect of Catalyst Crystallinity on V-Based Selective Catalytic Reduction with Ammonia
Source: Nanomaterials (Basel). 2021 May 30;11(6):1452. doi: 10.3390/nano11061452 (PMC8230001; doi:10.3390/nano11061452)
Supplement: Supplementary file 1 [file nanomaterials-11-01452-s001.zip]

Archive with 1 entries (1 files):
- nanomaterials-1228275-supplementary.pdf
